# Supplementary material for: A live measles-vectored COVID-19 vaccine induces strong immunity and protection from SARS-CoV-2 challenge in mice and hamsters
Source: Nat Commun. 2021 Nov 1;12:6277. doi: 10.1038/s41467-021-26506-2 (PMC8560864; doi:10.1038/s41467-021-26506-2)
Supplement: Supplementary file 4 — Source Data [file 41467_2021_26506_MOESM4_ESM.xlsx]

## Sheet: Fig. 2a-growth curve
Fig. 2b	Hours post-infection	MV Schw				ATU2-SF-dER		ATU3-SF-dER		ATU2-SF-2P-dER			ATU3-SF-2P-dER		ATU2-S2-dER		ATU3-S2-dER
Growth Curve	17	2511.8	3162.2	100	12589.2	79.43	199.52	125.8	79	125.89	398.1	199.52	100	100	2	2	2511.88	100
	26	398107	158489	79432.8	1000000	794.32	19982.6	12589	31622.7	1258.9	10000	25118.9	12589.2	2511.88	5011.87	251.1	251189	10000
	42	10000000	7943282	1584893	12589254	501187	2511886	12589254	1584893	794328	1000000	5011872	2511886	100000	501187	79432.8	12589254	5011872
	51	25118864	3981072	12589254	25118864	1995262	15848932	19952623	1995262	3162278	15848932	12589254	19952623	1995262	50118723	7943282	10000000	3162278
	67	3981072	1000000	12589254	8011872	1995262	3981072	6309573	1258925	1584893	6309573	1584893	31622777	3162278	39810717	19952623	5011872	5011872
	76	3162278	2511886	6309573	3162278	3981072	3162278	7943282	1258925	1584893	5011872	251189	25118864	1258925	7943282	25118864	1995262	6309573

## Sheet: Fig. 2b-WB
Figure 2b
		anti-S SARS-CoV-2 : exposure 7 min (Top left panel)					anti-S SARS-CoV-2 : exposure 1 min (Top right panel)
				anti-N-MV : exposure 1 sec (bottom panel)

## Sheet: Fig. 2c-WB
Figure 2c
	anti-S SARS-CoV-2 (Top panel)						anti-N-MV : exposure 1 sec (bottom panel)
	Lane
	1	Ladder
	2	MV schwarz-infected cell lysate
	3	MV-S-2P-dER-infected cell lysate
	4	MV-S-deltaF-2P-dER-infected cell lysate
	5	empty
	6	ladder
	7	MV schwarz-cell-free media
	8	MV-S-2P-dER-cell-free media
	9	MV-S-deltaF-2P-dER-cell-free media

## Sheet: Fig. 3b
Fig. 3 Induction of humoral responses by prime-boost vaccination.
		mouse 1	mouse 2	mouse 3	mouse 4	mouse 5	mouse 6	mouse 7	mouse 8	mouse 9	mouse 10	mouse 11	mouse 12	mouse 13	mouse 14	mouse 15	mouse 16	mouse 17	mouse 18	mouse 19	mouse 20	mouse 21	mouse 22	mouse 23	mouse 24	mouse 25	mouse 26	mouse 27	mouse 28
Fig. 3b	Days P.I.	ATU2-SF-2P-dER						ATU3-SF-2P-dER						ATU2-S2-2P-dER						ATU3-S2-2P-dER						MV schwarz
MV Ab	28	20893	18197	6309.57	26915.3	35481.3	33884.4	35481.3	32359.4	14125.4	51286.1	45708.8	1318.26	22387.2	19054.6	38904.5	42658	46773.5	22908.7	57544	30903	38018.9	50118.7	41686.9	9549.93	74131	3630.78	4786.3	812831
	42	398107	257040	151356	1.62181e+06	912011	239883	331131	301995	117490	1.62181e+06	812831	794328	851138	181970	288403	301995	251189	257040	831764	363078	288403	53703.2	46773.5	36307.8	457088	933254	114815	812831

## Sheet: Fig. 3c
Fig. 3 Induction of humoral responses by prime-boost vaccination.
		mouse 1	mouse 2	mouse 3	mouse 4	mouse 5	mouse 6	mouse 7	mouse 8	mouse 9	mouse 10	mouse 11	mouse 12	mouse 13	mouse 14	mouse 15	mouse 16	mouse 17	mouse 18	mouse 19	mouse 20	mouse 21	mouse 22	mouse 23	mouse 24	mouse 25	mouse 26	mouse 27	mouse 28
Fig. 3c	Days P.I.	ATU2-SF-2P-dER						ATU3-SF-2P-dER						ATU2-S2-2P-dER						ATU3-S2-2P-dER						MV schwarz
SARS Ab	28	51286.1	43651.6	15848.9	53703.2	56234.1	51286.1	14454.4	6025.6	18197	15488.2	30903	6025.6	5248.07	12882.5	21379.6	18197	19054.6	9120.11	6025.6	4786.3	14125.4	7079.46	5754.4	1445.44	1	1	1	1
	42	1.34896e+06	275423	389045	1.62181e+06	323594	309030	213796	162181	89125.1	239883	194984	162181	15135.6	89125.1	186209	102329	75857.8	870964	13182.6	181970	125893	12882.5	11220.2	4570.88	1	1	1	1

## Sheet: Fig. 3d
Fig. 3 Induction of humoral responses by prime-boost vaccination.
		mouse 1	mouse 2	mouse 3	mouse 4	mouse 5	mouse 6	mouse 7	mouse 8	mouse 9	mouse 10	mouse 11	mouse 12	mouse 13	mouse 14	mouse 15	mouse 16	mouse 17	mouse 18	mouse 19	mouse 20	mouse 21	mouse 22	mouse 23	mouse 24	mouse 25	mouse 26	mouse 27	mouse 28
Fig. 3d	Days P.I.	ATU2-SF-2P-dER						ATU3-SF-2P-dER						ATU2-S2-2P-dER						ATU3-S2-2P-dER						MV schwarz
PRNT50	28	40	80	80	80	160	80	<20	<20	40	<20	<20	<20	<20	<20	<20	<20	<20	<20	<20	<20	<20	<20	<20	<20	<20	<20	<20	<20
virus neutralization	42	5120	2560	2560	5120	5120	5120	160	320	160	20	320	320	<20	<20	<20	<20	<20	<20	<20	<20	<20	<20	<20	<20	<20	<20	<20	<20

## Sheet: Fig. 3f
Fig. 3 Induction of humoral responses by prime-boost vaccination.
		mouse 1	mouse 2	mouse 3	mouse 4	mouse 5	mouse 6	mouse 7	mouse 8	mouse 9	mouse 10	mouse 11	mouse 12	mouse 13	mouse 14	mouse 15	mouse 16	mouse 17	mouse 18	mouse 19	mouse 20	mouse 21	mouse 22	mouse 23	mouse 24	mouse 25	mouse 26	mouse 27	mouse 28
Fig. 3f	IgG subclass	ATU2-SF-2P-dER						ATU3-SF-2P-dER						ATU2-S2-2P-dER						ATU3-S2-2P-dER						MV schwarz
IgG subclass	IgG1	1584.89	4365.16	1288.25	851.14	3467.37	2398.83	158.49	323.594	851.14	208.93	213.8	199.53	1380.38	4677.35	5754.4	10715.2	23988.3	5128.61	2187.76	1995.26	1318.26	1905.46	2290.87	1621.81	1	1	1	1
Days 42	IgG2a	37153.5	37153.5	25118.9	12022.6	23442.3	32359.4	17378	5754.4	31622.8	5248.07	5888.44	9549.93	14454.4	22387.2	25118.9	37153.5	13182.6	87096.4	301995	5888.44	18620.9	19952.6	16982.4	10000	1	1	1	1

## Sheet: Fig. 3g
Fig. 3 Induction of humoral responses by prime-boost vaccination.
		mouse 1	mouse 2	mouse 3	mouse 4	mouse 5	mouse 6	mouse 7	mouse 8	mouse 9	mouse 10	mouse 11	mouse 12	mouse 13	mouse 14	mouse 15	mouse 16	mouse 17	mouse 18	mouse 19	mouse 20	mouse 21	mouse 22	mouse 23	mouse 24
Fig. 3g		ATU2-SF-2P-dER						ATU3-SF-2P-dER						ATU2-S2-2P-dER						ATU3-S2-2P-dER
IgG2a/IgG1		23.4423	8.51138	19.4984	14.1254	6.76083	13.4896	109.648	17.7828	37.1535	25.1189	27.5423	47.863	10.4713	4.7863	4.36516	3.46737	0.549541	16.9824	138.038	2.95121	14.1254	10.4713	7.4131	6.16595

## Sheet: Fig. 4b
Fig. 4 Induction of S-specific cellular responses by rMV vaccination
		mouse 1	mouse 2	mouse 3	mouse 4	mouse 5	mouse 6	mouse 7	mouse 8	mouse 9	mouse 10	mouse 11	mouse 12	mouse 13	mouse 14	mouse 15	mouse 16	mouse 17	mouse 18	mouse 19	mouse 20	mouse 21	mouse 22	mouse 23	mouse 24	mouse 25	mouse 26	mouse 27	mouse 28	mouse 29	mouse 30	mouse 31	mouse 32	mouse 33	mouse 34	mouse 35	mouse 36	mouse 37	mouse 38	mouse 39	mouse 40
		MV-ATU2-SF-2P-dER											MV-ATU3-SF-2P-dER								MV-ATU2-S2-2P-dER									MV-ATU3-S2-2P-dER									Empty MV
Fig. 4b	MV stimulation	766.66	883.33	1686.67	1186.67	660	737	1197	453	1430	723	1187	1590	1220	1820	1270	1137	1433	1427	667	1126.67	1743.33	1040	1233	1730	1580	1557	1027	2267	943.33	1016.67	1923.33	1560	1987	2750	1627	2350	2153	856.67	1953.33	1230
SFC/10^6 splenocytes, MV

## Sheet: Fig. 4c
Fig. 4 Induction of S-specific cellular responses by rMV vaccination
		mouse 1	mouse 2	mouse 3	mouse 4	mouse 5	mouse 6	mouse 7	mouse 8	mouse 9	mouse 10	mouse 11	mouse 12	mouse 13	mouse 14	mouse 15	mouse 16	mouse 17	mouse 18	mouse 19	mouse 20	mouse 21	mouse 22	mouse 23	mouse 24	mouse 25	mouse 26	mouse 27	mouse 28	mouse 29	mouse 30	mouse 31	mouse 32	mouse 33	mouse 34	mouse 35	mouse 36	mouse 37	mouse 38	mouse 39	mouse 40
		MV-ATU2-SF-2P-dER											MV-ATU3-SF-2P-dER								MV-ATU2-S2-2P-dER									MV-ATU3-S2-2P-dER									Empty MV
Fig. 4c	CD8 peptides SARS-CoV-2 stimulation	2350	2446.67	4006.67	2830	2113.33	1840	1907	1653	3163	2333	2283	2566.67	1846.67	2327	1530	1813	2063	2350	1360	166.67	53.33	83.33	0	130	110	147	83	120	0	0	63.33	0	60	0	0	0	0	0	0	0
SFC/10^6 splenocytes, CD8 & CD4	CD4 peptides SARS-CoV-2 stimulation	520	390	776.67	620	333.33	337	257	140	437	307	567	170	96.67	210	217	107	50	143	63	206.67	313.33	176.67	80	143	133	110	150	303	0	0	60	0	73	0	0	83	73	0	0	0

[truncated: 29 more sheets: Fig. 4d, Fig. 5b, Fig. 5c, Fig. 6b, Fig. 6c, Fig. 6d, Fig. 6e, Fig. 6f, Fig. 7b, Fig. 7c, Fig. 7d, Fig. 7e, Fig. 7f, Fig. 7g, Fig. 8b, Fig. 8c, Fig. 8d, Fig. 8e, Fig. 8f, Fig. 8g …]
